# Supplementary material for: The Impact of Swallowing Difficulties on Quality of Life in Adults with Intellectual Disabilities in Residential Care: Cross-Sectional Study
Source: Int J Environ Res Public Health. 2025 Sep 24;22(10):1470. doi: 10.3390/ijerph22101470 (PMC12563809; doi:10.3390/ijerph22101470)
Supplement: Supplementary file 1 [file ijerph-22-01470-s001.zip]

Archive with 1 entries (1 files):
- ijerph-3804305-supplementary.pdf
